# Supplementary material for: Computational Modeling to Explain Why 5,5-Diarylpentadienamides are TRPV1 Antagonists
Source: Molecules. 2021 Mar 21;26(6):1765. doi: 10.3390/molecules26061765 (PMC8004144; doi:10.3390/molecules26061765)
Supplement: Supplementary file 1 [file molecules-26-01765-s001.zip]

Archive with 5 entries (4 files):
- molecules-1134342-supplementary-revised/
- molecules-1134342-supplementary-revised/molecules-1134342-supplementary-revised.pdf
- molecules-1134342-supplementary-revised/SeriesA.zip
- molecules-1134342-supplementary-revised/SeriesB.zip
- molecules-1134342-supplementary-revised/SeriesC.zip
